# Supplementary material for: Characterization of a Primate Blood-Brain Barrier Co-Culture Model Prepared from Primary Brain Endothelial Cells, Pericytes and Astrocytes
Source: Pharmaceutics. 2021 Sep 16;13(9):1484. doi: 10.3390/pharmaceutics13091484 (PMC8470770; doi:10.3390/pharmaceutics13091484)
Supplement: Supplementary file 1 [file pharmaceutics-13-01484-s001.zip]

Archive with 1 entries (1 files):
- pharmaceutics-1338573-supplementary.pdf
